# Supplementary material for: Physicochemical and Theoretical Characterization of a New Small Non-Metal Schiff Base with a Differential Antimicrobial Effect against Gram-Positive Bacteria
Source: Int J Mol Sci. 2022 Feb 25;23(5):2553. doi: 10.3390/ijms23052553 (PMC8910636; doi:10.3390/ijms23052553)
Supplement: Supplementary file 1 [file ijms-23-02553-s001.zip]

Archive with 1 entries (1 files):
- ijms-1573486-supplementary.pdf
